# Supplementary material for: GlcNAc6ST2/CHST4 Is Essential for the Synthesis of R-10G-Reactive Keratan Sulfate/Sulfated N-Acetyllactosamine Oligosaccharides in Mouse Pleural Mesothelium
Source: Molecules. 2024 Feb 7;29(4):764. doi: 10.3390/molecules29040764 (PMC10893525; doi:10.3390/molecules29040764)
Supplement: Supplementary file 1 [file molecules-29-00764-s001.zip]

Archive with 1 entries (1 files):
- molecules-2789560-supplementary.pdf
